# Supplementary material for: Preparation of Xanthene-TEMPO Dyads: Synthesis and Study of the Radical Enhanced Intersystem Crossing
Source: Int J Mol Sci. 2023 Jul 7;24(13):11220. doi: 10.3390/ijms241311220 (PMC10342664; doi:10.3390/ijms241311220)
Supplement: Supplementary file 1 [file ijms-24-11220-s001.zip]

Archive with 1 entries (1 files):
- ijms-2451640-supplementary.pdf
